# Supplementary material for: Albumin Nanoparticles Improve Colistin Performance Against Hetero- and Full-Resistant Clinical A. baumannii: A Mechanistic Study
Source: Antibiotics (Basel). 2026 Apr 17;15(4):410. doi: 10.3390/antibiotics15040410 (PMC13114173; doi:10.3390/antibiotics15040410)
Supplement: Supplementary file 1 [file antibiotics-15-00410-s001.zip]

Archive with 1 entries (1 files):
- antibiotics-4237135-supplementary.pdf
